# Supplementary material for: Molecular Epidemiology of Herpangina Children in Tongzhou District, Beijing, China, During 2019-2020
Source: Front Med (Lausanne). 2022 Apr 25;9:822796. doi: 10.3389/fmed.2022.822796 (PMC9082675; doi:10.3389/fmed.2022.822796)
Supplement: Supplementary file 1 [file Data_Sheet_1.CSV]

ID	Year	sex	age_month	date_onset	date_diagnosis	Fever	Herpes	CV-A4	CV-A6	CV-A10	CV-A16	other	negative
1	2019	girl	13	2018/1/8	2018/1/8	1	1	0	0	0	0	0	1
2	2019	boy	23	2019/1/7	2019/1/7	1	1	0	0	0	0	0	1
3	2019	boy	51	2019/1/21	2019/1/21	1	1	0	0	0	0	0	1
4	2019	boy	52	2019/1/22	2019/1/23	1	1	0	0	0	0	0	1
5	2019	boy	30	2018/1/22	2018/1/23	1	1	0	0	0	0	1	0
6	2019	boy	26	2019/2/6	2019/2/8	1	1	0	0	0	0	0	1
7	2019	girl	19	2019/2/17	2019/2/17	1	1	0	0	0	0	0	1
8	2019	boy	39	2019/2/23	2019/2/25	1	1	0	0	0	0	0	1
9	2019	boy	3	2019/2/22	2019/2/25	1	1	0	0	0	0	0	1
10	2019	boy	20	2019/2/26	2019/2/26	1	1	0	0	0	0	0	1
11	2019	girl	54	2019/2/26	2019/2/26	1	1	1	0	0	0	0	0
12	2019	boy	21	2019/2/27	2019/2/27	1	1	0	0	0	0	0	1
13	2019	girl	70	2019/3/1	2019/3/1	1	1	0	0	0	0	0	1
14	2019	girl	22	2019/3/1	2019/3/1	1	1	0	0	0	0	0	1
15	2019	girl	11	2019/3/3	2019/3/4	1	1	0	0	0	0	0	1
16	2019	girl	100	2019/3/4	2019/3/4	1	1	0	0	0	0	0	1
17	2019	girl	14	2019/3/1	2019/3/2	1	1	0	0	0	0	0	1
18	2019	girl	39	2019/3/6	2019/3/7	1	1	0	0	0	0	0	1
19	2019	girl	59	2019/3/12	2019/3/12	1	1	0	0	0	0	0	1
20	2019	girl	21	2019/4/2	2019/4/2	1	1	0	0	0	0	0	1
21	2019	girl	7	2019/4/2	2019/4/2	1	1	0	1	0	0	0	0
22	2019	girl	74	2019/4/1	2019/4/1	1	1	0	0	0	0	0	1
23	2019	boy	16	2019/4/4	2019/4/4	1	1	0	0	0	0	0	1
24	2019	boy	28	2019/4/12	2019/4/12	1	1	0	0	0	0	0	1
25	2019	girl	22	2019/4/14	2019/4/15	1	1	0	0	0	0	0	1
26	2019	girl	12	2019/4/10	2019/4/11	1	1	0	0	0	0	0	1
27	2019	boy	54	2019/4/16	2019/4/16	1	1	0	0	0	1	0	0
28	2019	girl	53	2019/4/23	2019/4/23	1	1	0	0	0	0	0	1
29	2019	boy	54	2019/5/1	2019/5/1	1	1	0	0	0	0	0	1
30	2019	girl	15	2019/5/4	2019/5/5	1	1	0	0	0	0	0	1
31	2019	boy	17	2019/5/3	2019/5/3	1	1	0	0	0	0	0	1
32	2019	boy	53	2019/4/29	2019/5/2	1	1	0	0	0	0	0	1
33	2019	girl	12	2019/5/5	2019/5/5	1	1	0	0	0	0	0	1
34	2019	girl	15	2019/4/26	2019/4/26	1	1	0	0	0	1	0	0
35	2019	boy	46	2019/4/30	2019/4/30	1	1	0	0	0	1	0	0
36	2019	boy	17	2019/4/24	2019/4/24	1	1	0	0	0	0	0	1
37	2019	girl	66	2019/5/19	2019/5/20	1	1	0	0	0	0	0	1
38	2019	boy	50	2019/5/20	2019/5/20	1	1	0	0	0	0	0	1
39	2019	boy	28	2019/5/17	2019/5/18	1	1	0	0	0	0	0	1
40	2019	boy	13	2019/5/18	2019/5/20	1	1	0	0	0	0	0	1
41	2019	girl	73	2019/5/16	2019/5/16	1	1	0	0	0	0	0	1
42	2019	girl	86	2019/5/30	2019/6/2	1	1	0	0	0	0	0	1
43	2019	girl	111	2019/6/1	2019/6/1	1	1	1	0	0	0	0	0
44	2019	girl	39	2019/6/2	2019/6/2	1	1	0	0	0	0	0	1
45	2019	boy	60	2019/6/2	2019/6/2	1	1	1	0	0	0	0	0
46	2019	boy	60	2019/6/1	2019/6/2	1	1	0	0	0	0	1	0
47	2019	girl	58	2019/6/4	2019/6/4	1	1	0	0	0	0	0	1
48	2019	girl	92	2019/6/8	2019/6/8	1	1	0	0	0	0	0	1
49	2019	girl	61	2019/6/5	2019/6/5	1	1	0	0	0	0	1	0
50	2019	boy	37	2019/6/9	2019/6/9	1	1	1	0	0	0	0	0
51	2019	boy	63	2019/6/7	2019/6/8	1	1	1	0	0	0	0	0
52	2019	boy	60	2019/6/1	2019/6/1	1	1	0	0	0	0	0	1
53	2019	boy	39	2019/6/11	2019/6/11	1	1	0	0	0	1	0	0
54	2019	girl	52	2019/6/20	2019/6/20	1	1	0	1	0	0	0	0
55	2019	boy	67	2019/6/22	2019/6/22	1	1	0	0	0	0	1	0
56	2019	girl	62	2019/6/24	2019/6/24	1	1	0	0	0	0	1	0
57	2019	girl	56	2019/6/24	2019/6/24	1	1	0	0	0	1	0	0
58	2019	girl	32	2019/6/29	2019/6/29	1	1	0	1	0	0	0	0
59	2019	girl	63	2019/7/1	2019/7/1	1	1	0	1	0	0	0	0
60	2019	girl	65	2019/7/2	2019/7/2	1	1	0	0	0	0	1	0
61	2019	boy	88	2019/7/2	2019/7/2	1	1	0	0	0	0	0	1
62	2019	girl	51	2019/7/2	2019/7/2	0	1	0	0	0	0	0	1
63	2019	boy	48	2019/7/1	2019/7/1	0	1	0	0	0	1	0	0
64	2019	boy	105	2019/7/6	2019/7/6	1	1	0	0	0	0	1	0
65	2019	boy	89	2019/7/6	2019/7/6	1	1	0	0	0	1	0	0
66	2019	boy	9	2019/7/6	2019/7/6	1	1	1	0	0	0	0	0
67	2019	boy	42	2019/7/3	2019/7/3	1	1	0	0	0	0	1	0
68	2019	girl	96	2019/7/2	2019/7/2	1	1	0	0	0	1	0	0
69	2019	girl	38	2019/7/7	2019/7/7	1	1	0	0	0	0	0	1
70	2019	boy	32	2019/7/2	2019/7/2	1	1	1	0	0	0	0	0
71	2019	girl	39	2019/7/6	2019/7/6	1	1	0	0	0	0	1	0
72	2019	boy	68	2019/7/3	2019/7/6	1	1	0	0	0	0	0	1
73	2019	boy	111	2019/7/2	2019/7/3	1	1	0	0	0	0	1	0
74	2019	girl	43	2019/7/4	2019/7/5	1	1	0	0	0	0	0	1
75	2019	girl	50	2019/7/12	2019/7/13	1	1	0	0	0	0	1	0
76	2019	boy	55	2019/7/12	2019/7/12	1	1	0	0	0	0	1	0
77	2019	boy	48	2019/7/11	2019/7/11	1	1	0	0	0	0	1	0
78	2019	boy	46	2019/8/8	2019/8/9	1	1	0	1	0	0	0	0
79	2019	girl	41	2019/8/10	2019/8/10	1	1	0	0	0	0	1	0
80	2019	boy	31	2019/8/6	2019/8/7	1	1	0	0	0	0	0	1
81	2019	boy	11	2019/8/7	2019/8/7	1	1	0	1	0	0	0	0
82	2019	girl	61	2019/8/6	2019/8/7	1	1	0	0	0	1	0	0
83	2019	girl	51	2019/8/5	2019/8/6	1	1	1	0	0	0	0	0
84	2019	girl	29	2019/8/7	2019/8/8	1	1	1	0	0	0	0	0
85	2019	boy	37	2019/8/8	2019/8/8	1	1	0	0	0	0	0	1
86	2019	girl	153	2019/8/7	2019/8/8	1	1	0	0	0	1	0	0
87	2019	girl	53	2019/8/8	2019/8/8	1	1	0	0	0	0	1	0
88	2019	girl	46	2019/8/14	2019/8/14	1	1	0	1	0	0	0	0
89	2019	girl	45	2019/8/15	2019/8/15	1	1	0	0	0	0	1	0
90	2019	girl	56	2019/9/1	2019/9/1	1	1	0	0	0	1	0	0
91	2019	girl	18	2019/9/5	2019/9/6	1	1	0	0	0	0	0	1
92	2019	girl	10	2019/9/2	2019/9/3	1	1	0	0	0	0	0	1
93	2019	boy	35	2019/9/2	2019/9/3	1	1	0	1	0	0	0	0
94	2019	girl	38	2019/9/8	2019/9/9	1	1	0	1	0	0	0	0
95	2019	girl	20	2019/9/9	2019/9/9	1	1	0	0	0	0	0	1
96	2019	boy	33	2019/10/6	2019/10/7	1	1	0	0	0	1	0	0
97	2019	boy	41	2019/10/13	2019/10/15	1	1	0	0	0	0	0	1
98	2019	girl	63	2019/10/15	2019/10/16	1	1	1	0	0	0	0	0
99	2019	girl	24	2019/10/17	2019/10/17	1	1	0	0	0	0	0	1
100	2019	girl	68	2019/10/28	2019/10/28	1	1	0	0	0	0	0	1
101	2019	boy	68	2019/10/30	2019/10/30	1	1	0	0	1	0	0	0
102	2019	boy	58	2019/10/26	2019/10/30	1	0	0	0	0	0	1	0
103	2019	girl	16	2019/10/22	2019/10/23	1	1	0	0	1	0	0	0
104	2019	boy	68	2019/11/3	2019/11/3	1	1	0	1	0	0	0	0
105	2019	girl	128	2019/11/4	2019/11/4	1	1	0	0	0	1	0	0
106	2019	girl	47	2019/10/31	2019/10/31	0	1	0	0	0	0	0	1
107	2019	boy	49	2019/10/25	2019/10/25	0	1	0	0	0	0	0	1
108	2019	boy	43	2019/11/3	2019/11/5	1	1	0	0	0	1	0	0
109	2019	boy	87	2019/11/5	2019/11/5	1	1	0	0	0	0	0	1
110	2019	girl	8	2019/11/8	2019/11/9	1	1	0	0	0	0	0	1
111	2019	girl	39	2019/11/8	2019/11/8	1	1	0	1	0	0	0	0
112	2019	girl	50	2019/11/6	2019/11/6	1	1	0	0	0	0	0	1
113	2019	girl	32	2019/11/6	2019/11/6	1	1	0	0	0	0	0	1
114	2019	boy	10	2019/11/4	2019/11/5	1	1	0	0	1	0	0	0
115	2019	girl	71	2019/11/2	2019/11/5	1	1	1	0	0	0	0	0
116	2019	boy	37	2019/11/12	2019/11/12	0	1	0	0	0	0	1	0
117	2019	girl	41	2019/11/12	2019/11/12	0	1	0	0	0	0	0	1
118	2019	girl	49	2019/11/10	2019/11/14	1	1	0	0	0	0	0	1
119	2019	boy	51	2019/11/10	2019/11/12	1	1	0	0	0	0	1	0
120	2019	boy	41	2019/11/15	2019/11/15	0	1	0	0	0	0	1	0
121	2019	girl	42	2019/11/13	2019/11/13	0	1	0	0	0	0	1	0
122	2019	girl	53	2019/11/13	2019/11/18	1	1	0	0	0	0	0	1
123	2019	girl	59	2019/11/17	2019/11/19	1	1	0	0	0	0	0	1
124	2019	boy	39	2019/12/3	2019/12/3	1	1	1	0	0	0	0	0
125	2019	girl	55	2019/12/8	2019/12/8	1	1	0	0	0	0	0	1
126	2019	boy	27	2019/12/11	2019/12/11	1	1	0	0	0	0	0	1
127	2019	boy	25	2019/12/11	2019/12/11	1	1	0	0	0	0	0	1
128	2019	boy	16	2019/12/13	2019/12/14	1	1	0	0	0	0	0	1
129	2019	boy	57	2019/12/16	2019/12/17	1	1	0	0	0	0	0	1
130	2020	boy	10	2020/1/2	2020/1/4	1	1	0	0	0	0	0	1
131	2020	boy	61	2020/1/6	2020/1/7	1	1	0	0	0	0	0	1
132	2020	girl	19	2020/1/5	2020/1/5	1	1	0	0	0	0	0	1
133	2020	boy	119	2020/1/3	2020/1/5	1	1	0	0	0	0	1	0
134	2020	girl	74	2020/1/3	2020/1/3	1	1	0	0	0	1	0	0
135	2020	girl	53	2020/1/6	2020/1/7	1	1	0	0	0	0	1	0
136	2020	boy	71	2020/1/6	2020/1/7	1	1	0	0	0	0	0	1
137	2020	girl	63	2020/11/12	2020/11/12	0	1	0	0	0	0	0	1
138	2020	girl	71	2020/11/16	2020/11/17	0	1	0	0	0	0	0	1
139	2020	girl	102	2020/2/3	2020/2/4	1	1	0	0	0	0	0	1
140	2020	boy	113	2020/11/13	2020/11/15	0	1	0	0	0	0	1	0
141	2020	girl	49	2020/10/23	2020/10/24	1	1	0	1	0	0	0	0
142	2020	girl	15	2020/11/6	2020/11/6	1	1	0	1	0	0	0	0
143	2020	girl	23	2020/12/6	2020/12/6	1	1	0	0	0	0	0	1
144	2020	boy	147	2020/11/24	2020/11/24	1	1	0	0	0	0	0	1
145	2020	boy	46	2020/12/20	2020/12/20	1	1	0	0	0	0	0	1
146	2020	girl	7	2020/12/20	2020/12/20	1	1	0	0	0	0	0	1
147	2020	girl	66	2020/12/18	2020/12/19	1	1	0	1	0	0	0	0
148	2020	girl	26	2020/12/20	2020/12/20	1	1	0	0	0	0	0	1
149	2020	girl	22	2020/12/12	2020/12/17	1	1	0	0	0	0	0	1
150	2020	boy	70	2020/1/24	2020/1/26	1	1	0	1	0	0	0	0
151	2020	girl	14	2020/2/14	2020/2/17	1	1	0	0	0	0	0	1
152	2020	boy	50	2020/2/29	2020/2/29	1	1	0	0	0	0	0	1
153	2020	girl	87	2020/3/10	2020/3/10	1	1	0	0	0	0	0	1
154	2020	boy	87	2020/3/7	2020/3/7	1	1	0	0	0	0	0	1
155	2020	girl	7	2020/3/6	2020/3/6	1	1	0	0	0	0	0	1
156	2020	girl	50	2020/3/14	2020/3/14	1	1	0	0	0	0	0	1
157	2020	girl	63	2020/4/9	2020/4/9	1	1	0	0	0	0	0	1
158	2020	boy	14	2020/4/5	2020/4/5	1	1	0	0	0	0	0	1
159	2020	girl	20	2020/4/4	2020/4/4	1	1	0	0	0	0	0	1
160	2020	boy	29	2020/3/24	2020/3/24	1	1	0	0	0	0	0	1
161	2020	girl	18	2020/4/3	2020/4/3	1	1	0	0	0	0	0	1
162	2020	girl	36	2020/3/26	2020/3/26	1	1	0	0	0	0	0	1
163	2020	boy	19	2020/4/7	2020/4/7	1	1	0	0	0	0	0	1
164	2020	girl	23	2020/3/24	2020/3/24	1	1	0	0	0	0	0	1
165	2020	girl	70	2020/4/7	2020/4/7	1	1	0	0	0	0	0	1
166	2020	boy	71	2020/4/12	2020/4/12	1	1	0	0	0	0	0	1
167	2020	girl	115	2020/4/5	2020/4/5	1	1	0	0	0	0	0	1
168	2020	girl	26	2020/4/9	2020/4/9	1	1	0	0	0	0	0	1
169	2020	girl	89	2020/4/25	2020/4/25	1	1	0	0	0	0	0	1
170	2020	girl	29	2020/4/27	2020/4/27	1	1	0	0	0	0	0	1
171	2020	boy	44	2020/5/3	2020/5/3	1	1	0	0	0	0	0	1
172	2020	boy	13	2020/6/2	2020/6/2	1	1	0	0	0	0	0	1
173	2020	boy	28	2020/6/2	2020/6/3	1	1	0	0	0	0	0	1
174	2020	girl	24	2020/6/1	2020/6/3	1	1	0	0	0	0	0	1
175	2020	girl	14	2020/6/8	2020/6/8	1	1	0	0	0	0	0	1
176	2020	boy	33	2020/6/15	2020/6/15	1	1	0	0	0	0	0	1
177	2020	girl	75	2020/6/10	2020/6/11	1	1	0	0	0	0	0	1
178	2020	girl	61	2020/6/6	2020/6/6	1	1	0	0	0	0	0	1
179	2020	girl	53	2020/6/14	2020/6/14	1	1	0	0	0	0	0	1
180	2020	girl	16	2020/6/14	2020/6/15	1	1	0	0	0	0	0	1
181	2020	boy	25	2020/6/15	2020/6/15	1	1	0	0	0	0	0	1
182	2020	boy	10	2020/6/2	2020/6/2	1	1	0	0	0	0	0	1
183	2020	boy	74	2020/6/10	2020/6/11	1	1	0	0	0	0	0	1
184	2020	girl	14	2020/6/5	2020/6/5	1	1	0	0	0	0	0	1
185	2020	boy	122	2020/6/30	2020/6/30	1	1	0	0	0	0	0	1
186	2020	boy	12	2020/7/2	2020/7/2	1	1	0	0	0	0	0	1
187	2020	boy	20	2020/7/3	2020/7/3	1	1	0	0	0	0	0	1
188	2020	girl	31	2020/7/3	2020/7/3	1	1	0	0	0	0	0	1
189	2020	girl	72	2020/7/12	2020/7/12	1	1	0	0	0	0	0	1
190	2020	boy	8	2020/7/14	2020/7/15	1	1	0	0	0	0	0	1
191	2020	boy	12	2020/7/20	2020/7/20	1	1	0	0	0	0	0	1
192	2020	girl	73	2020/8/4	2020/8/4	1	1	0	0	0	0	0	1
193	2020	boy	6	2020/8/4	2020/8/4	1	1	0	0	0	0	0	1
194	2020	boy	74	2020/8/5	2020/8/5	1	1	0	0	0	0	0	1
195	2020	girl	57	2020/8/9	2020/8/9	1	1	0	0	0	0	0	1
196	2020	boy	99	2020/8/11	2020/8/11	1	1	0	0	0	0	0	1
197	2020	boy	28	2020/8/11	2020/8/11	1	1	0	0	0	0	1	0
198	2020	girl	67	2020/8/17	2020/8/17	1	1	0	1	0	0	0	0
199	2020	girl	71	2020/9/3	2020/9/3	1	1	0	0	0	0	0	1
200	2020	girl	13	2020/9/3	2020/9/3	1	1	0	1	0	0	0	0
201	2020	girl	116	2020/9/14	2020/9/14	1	1	0	0	0	0	0	1
202	2020	girl	42	2020/9/12	2020/9/12	1	1	0	1	0	0	0	0
203	2020	girl	84	2020/9/2	2020/9/3	1	1	0	0	0	0	0	1
204	2020	boy	16	2020/9/4	2020/9/4	1	1	0	0	0	0	1	0
205	2020	boy	131	2020/10/13	2020/10/13	1	1	0	1	0	0	0	0
206	2020	boy	39	2020/10/10	2020/10/10	0	1	0	0	0	0	0	1
207	2020	boy	19	2020/10/6	2020/10/6	1	1	0	0	0	0	0	1
208	2020	girl	60	2020/10/3	2020/10/3	1	1	0	0	1	0	0	0
209	2020	boy	45	2020/10/9	2020/10/9	1	1	0	0	1	0	0	0
210	2020	girl	31	2020/10/11	2020/10/11	1	1	0	0	0	0	0	1
211	2020	boy	44	2020/10/16	2020/10/16	1	1	0	0	0	0	0	1
212	2020	girl	49	2020/10/18	2020/10/18	1	1	0	0	0	0	0	1
213	2020	girl	47	2020/11/1	2020/11/2	0	1	0	0	0	0	0	1
214	2020	boy	73	2020/11/3	2020/11/3	1	1	0	0	1	0	0	0
215	2020	boy	73	2020/10/30	2020/11/4	1	1	0	0	0	0	0	1
216	2020	boy	59	2020/11/5	2020/11/5	1	1	0	0	1	0	0	0
217	2020	girl	65	2020/11/16	2020/11/16	1	1	0	0	1	0	0	0
218	2020	boy	72	2020/11/15	2020/11/15	1	1	0	0	1	0	0	0
